# Supplementary material for: 2019 Survey of Antimicrobial Drug Use and Stewardship Practices in Adult Cows on California Dairies: Post Senate Bill 27
Source: Microorganisms. 2021 Jul 14;9(7):1507. doi: 10.3390/microorganisms9071507 (PMC8304910; doi:10.3390/microorganisms9071507)
Supplement: Supplementary file 1 [file microorganisms-09-01507-s001.zip]

Archive with 2 entries (2 files):
- Abdelfattah et al. 2021 SM2-Supplementry tables.pdf
- Table S5 Abdelfattah et al 2021.xlsx
