# Supplementary material for: 2019 Survey of Antimicrobial Drug Use and Stewardship Practices in Adult Cows on California Dairies: Post Senate Bill 27
Source: Microorganisms. 2021 Jul 14;9(7):1507. doi: 10.3390/microorganisms9071507 (PMC8304910; doi:10.3390/microorganisms9071507)
Supplement: Supplementary file 1 [file microorganisms-09-01507-s001.zip › Table S5 Abdelfattah et al 2021.xlsx]

## Sheet: Survey2019_AdultCow
Column1	Column2	Column3	Column4	Column5	Column6	Column7	Column8	Column9	Column10	Column11	Column12	Column13
	Herd size
Question	<1305				1305-3500				>3500
	Percent	N	95% Confidence limits		Percent	N	95% Confidence limits		Percent	N	95% Confidence limits
			Lower	Upper			Lower	Upper			Lower	Upper
Blanket treatment of all dry cows
Yes	74.24	49	62.2	83.48	93.02	40	80.1	97.79	100	8
No	25.75	17	16.51	37.82	7	3	2.21	19.93	0	0
Selective dry-cow treatment [SDCT]
Yes	27.27	18	17.76	39.43	16.3	7	7.81	30.8	0	0
No	72.72	48	60.56	82.23	83.72	36	69.2	92.16	100	8
Who decides oral antibiotic to purchase?
Include Veterinarian	41.89	31	31.1	53.55	35.71	15	22.56	51.43	57.14	4	20.66	87.22
Dairy personnel only	58.11	43	46.44	68.92	64.3	27	48.56	77.43	42.85	3	12.77	79.33
Who decides injectable antibiotic to purchase?
Include Veterinarian	46.15	30	34.3	58.48	42.5	17	28	58.41	57.14	4	20.63	87.24
Dairy personnel only	53.84	35	41.51	65.72	57.5	23	41.6	72	42.85	3	12.75	79.36
Have written/computerized health protocol
Yes	67.14	47	55.15	77.24	90.24	37	76.3	96.37	85.71	6	37.31	98.37
No	32.85	23	22.75	44.84	9.75	4	3.62	23.69	14.28	1	1.62	62.68
How do you track antibiotic treatments given to cows?
Computer	52.63	40	41.28	63.71	77.27	34	62.33	87.5	100	8
No computer	47.36	36	36.28	58.71	22.72	10	12.52	37.66	0	0
Participate in animal welfare audit programs for dairy farms
Yes	79.72	59	68.85	87.5	93.2	41	80.5	97.83	100	8
No	20.27	15	12.5	31.14	6.81	3	2.16	19.5	0	0
Aware MIAD require prescription, no more sold OTC since 2018
Yes	58.11	43	46.44	68.92	62.79	27	47.28	76.04	100	8
No	42	31	31.1	53.55	37.2	16	23.95	52.71	0	0
Antibiotic drug cost since 1.1.2018
Increased	12.67	9	6.65	22.81	11.62	5	4.82	25.44	25	2	5.58	65.23
Deceased	23.94	17	15.31	35.4	25.58	11	14.57	40.9	50	4	18.29	81.71
No change	63.38	45	51.43	73.87	62.79	27	47.28	76.04	25	2	5.58	65.23
Farm animal health since 1.1.2018
Better	43.47	30	32.15	55.52	35.71	15	22.56	51.44	75	6	34.75	94.41
Worse	4.34	3	1.38	12.85	2.38	1	0.32	15.64	12.5	1	1.46	57.86
No change	52.17	36	40.28	63.82	61.9	26	46.22	75.44	12.5	1	1.46	57.86
	Mean	N	95% CI L	95% CI H	Mean	N	95% CI L	95% CI H	Mean	N	95% CI L	95% CI H
Mastits	15.1	44	8.02	22.11	48.1	31	36.88	59.32	119	5	58.26	179.73
Metritis	9.51	35	2.64	16.38	18.14	27	10.77	25.52	28.83	6	5.42	52.24
Lameness	11.61	39	6.74	16.48	40.76	26	14.55	66.97	95	5	-5.54	195.54
Pneumonia	1.58	34	0.61	2.56	3.28	25	1.95	4.6	11.8	5	-7.35	30.95
Post-surgery	0.6	33	-0.24	1.45	0.92	25	0.5	1.35	0.75	4	0.25	1.24
	Region
	Northern California				Northern San Joaquin Valley				Greater southern California
Role	Percent	N	95% Confidence limits		Percent	N	95% Confidence limits		Percent	N	95% Confidence limits
			Lower	Upper			Lower	Upper			Lower	Upper
Blanket treatment of all dry cows
Yes	35.71	5	15	63.61	84.31	43	71.33	92.1	94.23	49	83.25	98.17
No	64.28	9	36.38	84.99	15.68	8	7.92	28.66	5.76	3	2	16.74
Selective dry-cow treatment [SDCT]
Yes	50	7	25	75	23.52	12	13.71	37.32	11.54	6	5.2	23.71
No	50	7	25	75	76.5	39	62.67	86.28	88.46	46	76.3	94.81
Who decides oral antibiotic to purchase?
Include Veterinarian	27.27	6	12.44	49.72	41.2	21	28.38	55.28	46	23	32.56	60
Dairy personnel only	72.72	16	50.27	87.55	58.82	30	44.71	71.61	54	27	39.96	67.43
Who decides injectable antibiotic to purchase?
Include Veterinarian	33.33	5	13.98	60.6	45.83	22	32.14	60.18	48.97	24	35.14	62.97
Dairy personnel only	66.66	10	39.4	86.01	54.16	26	39.82	67.85	66.66	25	39.4	86.01
Have written/computerized health protocol
Yes	47.61	10	27.24	68.81	83.33	40	69.72	91.56	40	5.58	67.99	90.29
No	52.38	11	31.18	72.75	16.66	8	8.43	30.27	9	5.58	9.71	32
How do you track antibiotic treatments given to cows?
Computer	36.36	8	18.89	58.36	64.81	35	51.04	76.5	75.5	40	61.92	85.34
No computer	63.63	14	41.63	81.11	35.2	19	23.5	48.95	24.52	13	14.65	38.1
Participate in animal welfare audit programs for dairy farms
Yes	81	17	57.93	92.91	84.61	44	71.84	92.22	88.67	47	76.71	94.9
No	19.04	4	7.1	42.1	15.38	8	7.77	28.15	11.32	6	5.1	23.28
Aware MIAD require prescription, no more sold OTC since 2018
Yes	50	10	28.73	71.26	60.37	32	46.5	72.75	69.23	36	55.24	80.39
No	50	10	28.73	71.26	39.62	21	27.24	53.5	30.76	16	19.6	44.75
Antibiotic drug cost since January 2018
Increased	10.52	2	2.51	34.98	15.4	8	7.77	28.2	11.76	6	5.3	24.12
Deceased	21.05	4	7.82	45.58	26.92	14	16.47	40.76	27.45	14	16.81	41.47
No change	68.42	13	44.25	85.53	57.69	30	43.75	70.5	60.78	31	46.62	73.33
Farm animal health since 1.1.2018
Better	22.22	4	8.25	47.56	47.05	24	33.65	61	46	23	32.56	60.04
Worse	5.55	1	0.7	32.37	5.88	3	1.86	17.04	2	1	0.2	13.34
No change	72.22	13	47.1	88.36	47.05	24	33.61	61	52	26	38.1	65.61
	Mean	N	95% CI L	95% CI H	Mean	N	95% CI L	95% CI H	Mean	N	95% CI L	95% CI H
Mastits	5.71	7	-1.22	12.64	38.86	38	23.87	53.85	35.2	35	23.22	47.17
Metritis	1	6	-0.363	2.36	15.62	32	7.52	23.72	16.33	30	8.71	23.95
Lameness	7.16	6	-2.44	16.78	30.31	32	10.86	49.76	30.46	32	9.36	51.57
Pneumonia	0.66	6	0	1.33	4.36	30	1	7.73	2.14	28	1	3.28
Post-surgery	0	6			1.21	28	0.18	2.23	0.42	28	0.21	0.64
	Who decides oral antibiotic to purchase?
	Included a Veterinarian				No Veterinarian
Role	Percent	N	95% Confidence limits		Percent	N	95% Confidence limits
			Lower	Upper			Lower	Upper
Herd size
< 1,305	62	31	47.67	74.5	58.9	43	47.14	69.72
1,305 - 3,500	30	15	18.77	44.27	37	27	26.57	48.76
> 3,500	8	4	2.97	19.78	4.1	3	1.3	12.18
Dairy region
Northern California	12	6	5.4	24.56	22	16	13.77	33.03
Northern San Joaquin Valley	42	21	28.99	56.22	41.1	30	30.3	52.85
Greater southern California	46	23	32.56	60.03	36.98	27	26.57	48.76
Have written or computerized health protocol
Yes	87.5	42	74.5	94.37	67.16	45	54.89	77.46
No	12.5	6	5.63	25.5	32.83	22	22.53	45.11
Do you keep a drug inventory log for your dairy?
Yes	55.1	27	40.85	68.55	24.28	17	15.53	35.86
No	44.89	22	31.14	59.14	75.71	53	64.13	84.46
Record keeping for antibiotic treatment
Any of the listed option	87.5	42	74.5	94.37	72.85	51	61.1	82.1
None	12.5	6	5.62	25.5	27.14	19	17.89	38.91
Participate in animal welfare audit programs for dairy farms
Yes	94	47	82.64	98.1	78.26	54	66.8	86.56
No	6	3	2	17.35	21.73	15	13.43	33.2
Aware MIAD require prescription, no more sold OTC since 2018
Yes	98	49	86.65	99.73	95.65	66	87.14	98.61
No	2	1	0.26	13.34	4.34	3	1.4	12.85
Antibiotic drug cost since 1.1.2018
Increased	10.41	5	4.32	23.04	14.5	10	7.89	25.11
Deceased	25	12	14.6	39.37	26.1	18	16.96	37.88
No change	64.58	31	49.91	76.93	59.42	41	47.31	70.5
Farm animal health since 1.1.2018
Better	47.92	23	34.03	62.13	36.36	24	25.53	48.78
Worse	4.2	2	1.01	15.58	4.54	3	1.44	13.41
No change	47.91	23	34.03	62.13	59.1	39	46.7	70.42
	Mean	N	95% CI L	95% CI H	Mean	N	95% CI L	95% CI H
Mastits	38.82	39	23.14	54.5	26.91	37	18.11	35.72
Metritis	14.34	35	6.78	21.9	16.17	29	8.23	24.11
Lameness	20.86	37	10.49	31.23	30.4	30	9.46	51.33
Pneumonia	2	35	1.15	2.84	4.48	27	0.69	8.26
Post-surgery	1.12	31	0.2	2.1	0.34	29	0.14	0.55
